# Supplementary material for: The Blood Virome: A new frontier in biomedical science
Source: Biomed Pharmacother. Author manuscript; Available in PMC 2024 Jun 18. (PMC11184943; doi:10.1016/j.biopha.2024.116608)
Supplement: 1 [file NIHMS2000441-supplement-1.xlsx]

## Sheet: Unique Species (2)
Supplemental Table 1: Nomenclature and type of genetic material of viral species with full length nucleotide sequences identified in human blood.
Organism_Name	Species	Genus	Family	Molecule_type
Influenza A virus (A/Beijing/01/2003(H5N1))	Alphainfluenzavirus influenzae	Alphainfluenzavirus	Orthomyxoviridae	ssRNA(-)
Human polyomavirus 9	Alphapolyomavirus nonihominis	Alphapolyomavirus	Polyomaviridae	dsDNA
Trichodysplasia spinulosa-associated polyomavirus	Alphapolyomavirus octihominis	Alphapolyomavirus	Polyomaviridae	dsDNA
Torque teno virus 1	Alphatorquevirus homin1	Alphatorquevirus	Anelloviridae	ssDNA(-)
Torque teno virus 10	Alphatorquevirus homin10	Alphatorquevirus	Anelloviridae	ssDNA(-)
Anelloviridae sp.	Anelloviridae sp.		Anelloviridae	ssDNA(-)
Severe fever with thrombocytopenia syndrome virus	Bandavirus dabieense	Bandavirus	Phenuiviridae	ssRNA(+/-)
Heartland virus	Bandavirus heartlandense	Bandavirus	Phenuiviridae	ssRNA(+/-)
Bastrovirus sp.	Bastrovirus sp.		Astroviridae	ssRNA(+)
Human coronavirus OC43	Betacoronavirus 1	Betacoronavirus	Coronaviridae	ssRNA(+)
Betapolyomavirus hominis	Betapolyomavirus hominis	Betapolyomavirus	Polyomaviridae	dsDNA
Torque teno mini virus 10	Betatorquevirus homini10	Betatorquevirus	Anelloviridae	ssDNA(-)
Torque teno mini virus 11	Betatorquevirus homini11	Betatorquevirus	Anelloviridae	ssDNA(-)
Torque teno mini virus 12	Betatorquevirus homini12	Betatorquevirus	Anelloviridae	ssDNA(-)
Torque teno mini virus SHA	Betatorquevirus homini26	Betatorquevirus	Anelloviridae	ssDNA(-)
Betatorquevirus sp.	Betatorquevirus sp.	Betatorquevirus	Anelloviridae	ssDNA(-)
Chikungunya virus	Chikungunya virus	Alphavirus	Togaviridae	ssRNA(+)
Porcine deltacoronavirus	Coronavirus HKU15	Deltacoronavirus	Coronaviridae	ssRNA(+)
Human cyclovirus VS5700009	Cyclovirus munthu	Cyclovirus	Circoviridae	ssDNA(+/-)
Cyclovirus sp.	Cyclovirus sp.	Cyclovirus	Circoviridae	ssDNA(+/-)
Human betaherpesvirus 5	Cytomegalovirus humanbeta5	Cytomegalovirus	Orthoherpesviridae	dsDNA
Dependoparvovirus primate1	Dependoparvovirus primate1	Dependoparvovirus	Parvoviridae	ssDNA(+/-)
Eastern equine encephalitis virus	Eastern equine encephalitis virus	Alphavirus	Togaviridae	ssRNA(+)
Coxsackievirus A4	Enterovirus A	Enterovirus	Picornaviridae	ssRNA(+)
Echovirus E11	Enterovirus B	Enterovirus	Picornaviridae	ssRNA(+)
Human parvovirus B19	Erythroparvovirus primate1	Erythroparvovirus	Parvoviridae	ssDNA(+/-)
Torque teno midi virus 1	Gammatorquevirus homidi1	Gammatorquevirus	Anelloviridae	ssDNA(-)
Torque teno midi virus 10	Gammatorquevirus homidi10	Gammatorquevirus	Anelloviridae	ssDNA(-)
Torque teno midi virus 11	Gammatorquevirus homidi11	Gammatorquevirus	Anelloviridae	ssDNA(-)
Torque teno midi virus 12	Gammatorquevirus homidi12	Gammatorquevirus	Anelloviridae	ssDNA(-)
Torque teno midi virus 13	Gammatorquevirus homidi13	Gammatorquevirus	Anelloviridae	ssDNA(-)
Torque teno midi virus 14	Gammatorquevirus homidi14	Gammatorquevirus	Anelloviridae	ssDNA(-)
Torque teno midi virus 2	Gammatorquevirus homidi2	Gammatorquevirus	Anelloviridae	ssDNA(-)
Torque teno midi virus 3	Gammatorquevirus homidi3	Gammatorquevirus	Anelloviridae	ssDNA(-)
Torque teno midi virus 4	Gammatorquevirus homidi4	Gammatorquevirus	Anelloviridae	ssDNA(-)
Torque teno midi virus 5	Gammatorquevirus homidi5	Gammatorquevirus	Anelloviridae	ssDNA(-)
Torque teno midi virus 6	Gammatorquevirus homidi6	Gammatorquevirus	Anelloviridae	ssDNA(-)
Torque teno midi virus 7	Gammatorquevirus homidi7	Gammatorquevirus	Anelloviridae	ssDNA(-)
Torque teno midi virus 8	Gammatorquevirus homidi8	Gammatorquevirus	Anelloviridae	ssDNA(-)
Torque teno midi virus 9	Gammatorquevirus homidi9	Gammatorquevirus	Anelloviridae	ssDNA(-)
Gammatorquevirus sp.	Gammatorquevirus sp.	Gammatorquevirus	Anelloviridae	ssDNA(-)
Human associated gemykibivirus 1	Gemykibivirus humas1	Gemykibivirus	Genomoviridae	ssDNA
Human associated gemykibivirus 2	Gemykibivirus humas2	Gemykibivirus	Genomoviridae	ssDNA
Gemycircularvirus C1c	Gemykibivirus humas3	Gemykibivirus	Genomoviridae	ssDNA
Human associated gemyvongvirus 1	Gemyvongvirus humas1	Gemyvongvirus	Genomoviridae	ssDNA
Henipavirus nipahense	Henipavirus nipahense	Henipavirus	Paramyxoviridae	ssRNA(-)
Hepatitis C virus genotype 7	Hepacivirus hominis	Hepacivirus	Flaviviridae	ssRNA(+)
Hepatitis B virus	Hepatitis B virus	Orthohepadnavirus	Hepadnaviridae	dsDNA-RT
Hepeviridae	Hepatitis E virus		Hepeviridae	ssRNA(+)
Hepatitis delta virus	Hepatitis delta virus	Deltavirus	Kolmioviridae	ssRNA(-)
Hepatovirus A	Hepatovirus A	Hepatovirus	Picornaviridae	ssRNA(+)
Hepeviridae sp.	Hepeviridae sp.		Hepeviridae	ssRNA(+)
Heron hepatitis B virus	Heron hepatitis B virus	Avihepadnavirus	Hepadnaviridae	dsDNA-RT
Human astrovirus	Human astrovirus		Astroviridae	ssRNA(+)
Human circovirus 1	Human circovirus 1	Circovirus	Circoviridae	ssDNA(+/-)
Human coronavirus 229E	Human coronavirus 229E	Alphacoronavirus	Coronaviridae	ssRNA(+)
Human coronavirus NL63	Human coronavirus NL63	Alphacoronavirus	Coronaviridae	ssRNA(+)
Human hepatitis circovirus	Human hepatitis circovirus	Circovirus	Circoviridae	ssDNA(+/-)
Human immunodeficiency virus 1	Human immunodeficiency virus 1	Lentivirus	Retroviridae	ssRNA-RT
Human immunodeficiency virus 2	Human immunodeficiency virus 2	Lentivirus	Retroviridae	ssRNA-RT
Human mastadenovirus B	Human mastadenovirus B	Mastadenovirus	Adenoviridae	dsDNA
Human mastadenovirus C	Human mastadenovirus C	Mastadenovirus	Adenoviridae	dsDNA
Jingmenvirus sp.	Jingmenvirus sp.		Flaviviridae	ssRNA(+)
Human gammaherpesvirus 4	Lymphocryptovirus humangamma4	Lymphocryptovirus	Orthoherpesviridae	dsDNA
Lyssavirus rabies	Lyssavirus rabies	Lyssavirus	Rhabdoviridae	ssRNA(-)
Madariaga virus	Madariaga virus	Alphavirus	Togaviridae	ssRNA(+)
Mammarenavirus chapareense	Mammarenavirus chapareense	Mammarenavirus	Arenaviridae	ssRNA(+/-)
Mammarenavirus choriomeningitidis	Mammarenavirus choriomeningitidis	Mammarenavirus	Arenaviridae	ssRNA(+/-)
Mammarenavirus juninense	Mammarenavirus juninense	Mammarenavirus	Arenaviridae	ssRNA(+/-)
Mammarenavirus lassaense	Mammarenavirus lassaense	Mammarenavirus	Arenaviridae	ssRNA(+/-)
Mayaro virus	Mayaro virus	Alphavirus	Togaviridae	ssRNA(+)
Middelburg virus	Middelburg virus	Alphavirus	Togaviridae	ssRNA(+)
Middle East respiratory syndrome-related coronavirus	Middle East respiratory syndrome-related coronavirus	Betacoronavirus	Coronaviridae	ssRNA(+)
Monkeypox virus	Monkeypox virus	Orthopoxvirus	Poxviridae	dsDNA
Measles virus genotype B3	Morbillivirus hominis	Morbillivirus	Paramyxoviridae	ssRNA(-)
Nodaviridae sp.	Nodaviridae sp.		Nodaviridae	ssRNA(+)
Borna disease virus 1	Orthobornavirus bornaense	Orthobornavirus	Bornaviridae	ssRNA(-)
Cache Valley virus	Orthobunyavirus cacheense	Orthobunyavirus	Peribunyaviridae	ssRNA(-)
Melao virus	Orthobunyavirus melajoense	Orthobunyavirus	Peribunyaviridae	ssRNA(-)
Oropouche virus	Orthobunyavirus oropoucheense	Orthobunyavirus	Peribunyaviridae	ssRNA(-)
Tataguine virus	Orthobunyavirus tataguineense	Orthobunyavirus	Peribunyaviridae	ssRNA(-)
Bundibugyo ebolavirus	Orthoebolavirus bundibugyoense	Orthoebolavirus	Filoviridae	ssRNA(-)
Reston ebolavirus	Orthoebolavirus restonense	Orthoebolavirus	Filoviridae	ssRNA(-)
Sudan ebolavirus	Orthoebolavirus sudanense	Orthoebolavirus	Filoviridae	ssRNA(-)
Tai Forest ebolavirus	Orthoebolavirus taiense	Orthoebolavirus	Filoviridae	ssRNA(-)
Zaire ebolavirus	Orthoebolavirus zairense	Orthoebolavirus	Filoviridae	ssRNA(-)
dengue virus type 2	Orthoflavivirus denguei	Orthoflavivirus	Flaviviridae	ssRNA(+)
Tick-borne encephalitis virus	Orthoflavivirus encephalitidis	Orthoflavivirus	Flaviviridae	ssRNA(+)
Yellow fever virus	Orthoflavivirus flavi	Orthoflavivirus	Flaviviridae	ssRNA(+)
Japanese encephalitis virus	Orthoflavivirus japonicum	Orthoflavivirus	Flaviviridae	ssRNA(+)
Alkhumra hemorrhagic fever virus	Orthoflavivirus kyasanurense	Orthoflavivirus	Flaviviridae	ssRNA(+)
West Nile virus	Orthoflavivirus nilense	Orthoflavivirus	Flaviviridae	ssRNA(+)
Powassan virus	Orthoflavivirus powassanense	Orthoflavivirus	Flaviviridae	ssRNA(+)
Usutu virus	Orthoflavivirus usutuense	Orthoflavivirus	Flaviviridae	ssRNA(+)
Wesselsbron virus	Orthoflavivirus wesselsbronense	Orthoflavivirus	Flaviviridae	ssRNA(+)
Zika virus	Orthoflavivirus zikaense	Orthoflavivirus	Flaviviridae	ssRNA(+)
Orthohantavirus andesense	Orthohantavirus andesense	Orthohantavirus	Hantaviridae	ssRNA(-)
Choclo virus	Orthohantavirus chocloense	Orthohantavirus	Hantaviridae	ssRNA(-)
Orthohantavirus puumalaense	Orthohantavirus puumalaense	Orthohantavirus	Hantaviridae	ssRNA(-)
Orthohantavirus seoulense	Orthohantavirus seoulense	Orthohantavirus	Hantaviridae	ssRNA(-)
Orthomarburgvirus marburgense	Orthomarburgvirus marburgense	Orthomarburgvirus	Filoviridae	ssRNA(-)
Orthonairovirus haemorrhagiae	Orthonairovirus haemorrhagiae	Orthonairovirus	Nairoviridae	ssRNA(-)
Human orthorubulavirus 2	Orthorubulavirus laryngotracheitidis	Orthorubulavirus	Paramyxoviridae	ssRNA(-)
Sosuga virus	Pararubulavirus sosugaense	Pararubulavirus	Paramyxoviridae	ssRNA(-)
Human parechovirus 3	Parechovirus A	Parechovirus	Picornaviridae	ssRNA(+)
Parvovirus NIH-CQV	Parvovirus NIH-CQV		Parvoviridae	ssDNA(+/-)
Paslahepevirus balayani	Paslahepevirus balayani	Paslahepevirus	Hepeviridae	ssRNA(+)
GB virus C	Pegivirus hominis	Pegivirus	Flaviviridae	ssRNA(+)
Human pegivirus	Pegivirus platyrrhini	Pegivirus	Flaviviridae	ssRNA(+)
Phlebovirus SDYY104/China/2011	Phlebovirus SDYY104/China/2011	Phlebovirus	Phenuiviridae	ssRNA(+/-)
Rift Valley fever virus	Phlebovirus riftense	Phlebovirus	Phenuiviridae	ssRNA(+/-)
Sandfly fever Turkey virus	Phlebovirus siciliaense	Phlebovirus	Phenuiviridae	ssRNA(+/-)
Human T-cell leukemia virus type I	Primate T-lymphotropic virus 1	Deltaretrovirus	Retroviridae	ssRNA-RT
Human respirovirus 1	Respirovirus laryngotracheitidis	Respirovirus	Paramyxoviridae	ssRNA(-)
Human respirovirus 3	Respirovirus pneumoniae	Respirovirus	Paramyxoviridae	ssRNA(-)
rhinovirus A30	Rhinovirus A	Enterovirus	Picornaviridae	ssRNA(+)
Rio Mamore hantavirus	Rio Mamore hantavirus	Orthohantavirus	Hantaviridae	ssRNA(-)
Rocahepevirus ratti	Rocahepevirus ratti	Rocahepevirus	Hepeviridae	ssRNA(+)
Human betaherpesvirus 6A	Roseolovirus humanbeta6a	Roseolovirus	Orthoherpesviridae	dsDNA
Human betaherpesvirus 6B	Roseolovirus humanbeta6b	Roseolovirus	Orthoherpesviridae	dsDNA
Ross River virus	Ross River virus	Alphavirus	Togaviridae	ssRNA(+)
Phlebovirus JS2010-014	SFTS phlebovirus	Phlebovirus	Phenuiviridae	ssRNA(+/-)
Severe acute respiratory syndrome coronavirus 2	Severe acute respiratory syndrome-related coronavirus	Betacoronavirus	Coronaviridae	ssRNA(+)
Simian foamy virus	Simian foamy virus	Spumavirus	Retroviridae	ssRNA-RT
TTV-like mini virus	TTV-like mini virus	Betatorquevirus	Anelloviridae	ssDNA(-)
Dar es Salaam virus TZ-189	Tanzavirus daressalaamense	Tanzavirus	Phenuiviridae	RNA
Human parvovirus 4	Tetraparvovirus primate1	Tetraparvovirus	Parvoviridae	ssDNA(+/-)
Tibrovirus congo	Tibrovirus congo	Tibrovirus	Rhabdoviridae	ssRNA(-)
Torque teno midi virus	Torque teno midi virus	Anelloviridae	ssDNA(-)
Torque teno mini virus SHB	Torque teno mini virus SHB	Betatorquevirus	Anelloviridae	ssDNA(-)
Torque teno mini virus SHC	Torque teno mini virus SHC	Betatorquevirus	Anelloviridae	ssDNA(-)
Torque teno virus	Torque teno virus		Anelloviridae	ssDNA(-)
Human alphaherpesvirus 3	Varicellovirus humanalpha3	Varicellovirus	Orthoherpesviridae	dsDNA
Yezo virus	Yezo virus	Orthonairovirus	Nairoviridae	ssRNA(-)
